# Supplementary material for: Association of the Glycated Albumin‐to‐Glycated Haemoglobin Ratio With Mortality in Type 2 Diabetes: A Retrospective Cohort Analysis
Source: Endocrinol Diabetes Metab. 2025 Jul 1;8(4):e70072. doi: 10.1002/edm2.70072 (PMC12209710; doi:10.1002/edm2.70072)
Supplement: Supplementary file 2 — Table S1. Association of glycated haemoglobin with CKD progression, mortality and composite outcome. [file EDM2-8-e70072-s002.xlsx]

## Sheet: ST1
Supplementary Table 1. Association of glycated hemoglobin with CKD progression, mortality, and composite outcome.
	CKD progression, HR (95% CI)			Mortality, HR (95% CI)			Composite outcome, HR (95% CI)
HbA1c	T1	T2 (ref.)	T3	T1	T2 (ref.)	T3	T1	T2 (ref.)	T3
Model 1	1.15 (0.63, 2.07)	1	1.18 (0.67, 2.10)	1.30 (0.61, 2.78)	1	1.04 (0.47, 2.27)	1.24 (0.77, 2.00)	1	1.11 (0.69, 1.80)
Model 2	1.16 (0.64, 2.10)	1	1.23 (0.69, 2.20)	1.42 (0.66, 3.05)	1	1.43 (0.65, 3.16)	1.30 (0.80, 2.09)	1	1.27 (0.78, 2.06)
Model 3	1.23 (0.68, 2.25)	1	0.92 (0.51, 1.64)	1.42 (0.66, 3.04)	1	1.35 (0.61, 3.02)	1.34 (0.83, 2.17)	1	1.00 (0.62, 1.64)
Model 4	1.26 (0.69, 2.31)	1	1.06 (0.59, 1.92)	1.49 (0.69, 3.21)	1	1.69 (0.75, 3.81)	1.35 (0.83, 2.19)	1	1.19 (0.72, 1.95)
Model 1, unadjusted; Model 2, age and sex; Model 3, Model 2 + UACR and eGFR; Model 4, Model 3 + BMI, hemoglobin, and albumin
HbA1c: T1 (£6.7%), T2 (6.8-7.6%), T3 (³7.7%)
Abbreviation: BMI, body mass index; CI, confidence interval; CKD, chronic kidney disease; eGFR, estimated glomerular filtration rate; GA, glycated albumin; HbA1c, glycated hemoglobin; HR, hazard ratio; ref, reference; T, tertile; UACR, urine albumin-to-creatinine ratio;
